# Supplementary material for: Assessment of symptom induction via artificial inoculation of the obligate biotrophic fungus Phyllachora maydis (Maubl.) on corn leaves
Source: BMC Res Notes. 2023 May 4;16:69. doi: 10.1186/s13104-023-06341-y (PMC10161612; doi:10.1186/s13104-023-06341-y)
Supplement: Supplementary file 1 — Supplementary Material 1 [file 13104_2023_6341_MOESM1_ESM.xlsx]

## Sheet: Data
	Table 1. Description of the inoculation experiments of Phyllachora maydis on corn carried out under controlled environment to induce tar spot sign and symptoms
	Controlled condition	Experiment #	Sexual stage (general microscopic observation)	Corn cultivars used	Planting date	Inoculation date	Growth stage at inoculation time	Date of first stroma observation	Number of days from inoculation to first stroma observation	Inoculation method	Leaf position showing sings and symptoms (from bottom up)	Leaf part showing sings and symptoms	Number of hours to induce infection (after inoculation)	Stroma formation	Diagnostic (Molecular, morphologic)
	Growth chamber	1	Teleomorph	2585-SS, Peach & Cream , Honey Select Sweet Corn and B73	2019-05-20	2019-06-14	R1	No detected	0	Rupture stroma contact and sprayed	None	.	0	NO	.
		2	Teleomorph	2585-SS, Peach & Cream , Honey Select Sweet Corn and B73	2019-06-05	2019-06-16	V4	No detected	0	Rupture stroma contact and sprayed	None	.	0	NO	.
		3	Teleomorph	2585-SS, Peach & Cream , Honey Select Sweet Corn and B73	2019-06-05	2019-06-20	V5	No detected	0	Rupture stroma contact and sprayed	None	.	0	NO	.
		4	Teleomorph	2585-SS, Peach & Cream , Honey Select Sweet Corn and B73	2019-06-05	2019-06-26	V7-V8	No detected	0	Rupture stroma contact and sprayed	None	.	0	NO	.
		5	Teleomorph	2585-SS, Peach & Cream , Honey Select Sweet Corn and B73	2019-06-05	2019-06-30	V8	No detected	0	Rupture stroma contact and sprayed	None	.	48	NO	.
		6	Teleomorph/Anamorph	2585-SS, Peach & Cream , Honey Select Sweet Corn and B73	2019-06-05	2019-07-06	V9	No detected	0	Rupture stroma contact	None	.	48	NO	.
		7	Teleomorph	2585-SS, Peach & Cream , Honey Select Sweet Corn and B73	2019-06-05	2019-07-08	V9	2019-07-29	21	Rupture stroma contact	5	Base	48	YES	Microscopy
		8	Teleomorph	2585-SS, Peach & Cream , Honey Select Sweet Corn and B73	2019-06-05	2019-07-12	V10	No detected	0	Rupture stroma contact	None	.	24	NO	.
		9	Teleomorph	2585-SS, Peach & Cream , Honey Select Sweet Corn and B73	2019-06-05	2019-07-18	V11	2019-08-08	21	Rupture stroma contact	7	Tip	72	YES	Microscopy
		10	Teleomorph	2585-SS, Peach & Cream , Honey Select Sweet Corn and B73	2019-06-05	2019-07-25	V12	No detected	0	Rupture stroma contact and sprayed	None	.	48	NO	.
		11	Teleomorph	2585-SS, Peach & Cream , Honey Select Sweet Corn and B73	2019-06-05	2019-08-05	VT-R1	2019-08-23	18	Rupture stroma contact	9	Base	48	YES	Microscopy
		12	Anamorphs	2585-SS, Peach & Cream , Honey Select Sweet Corn and B73	2019-06-13	2019-08-09	VT	No detected	0	Rupture stroma contact and sprayed	None	.	0	NO	.
	Greenhouse	13	Anamorphs	P9998AM	2018-10-15	12/12/2018 and 12/17/2018	V9	2019-01-07	20	Rupture stroma contact	4,6	Base	72	YES	Molecular
